# Supplementary material for: Health Status Is Affected, and Phase I/II Biotransformation Activity Altered in Young Women Using Oral Contraceptives Containing Drospirenone/Ethinyl Estradiol
Source: Int J Environ Res Public Health. 2021 Oct 10;18(20):10607. doi: 10.3390/ijerph182010607 (PMC8535641; doi:10.3390/ijerph182010607)
Supplement: Supplementary file 1 [file ijerph-18-10607-s001.zip]

Archive with 1 entries (1 files):
- ijerph-1382359-supplementary.pdf
